# Supplementary material for: Phase Transition Behaviors of Poly(N-isopropylacrylamide) Nanogels with Different Compositions Induced by (−)-Epigallocatechin-3-gallate and Ethyl Gallate
Source: Molecules. 2023 Nov 28;28(23):7823. doi: 10.3390/molecules28237823 (PMC10708248; doi:10.3390/molecules28237823)
Supplement: Supplementary file 1 [file molecules-28-07823-s001.zip]

Archive with 1 entries (1 files):
- molecules-2672536-supplementary.pdf
